# Supplementary material for: Cheminformatics-Guided Exploration of Synthetic Marine Natural Product-Inspired Brominated Indole-3-Glyoxylamides and Their Potentials for Drug Discovery
Source: Molecules. 2024 Aug 1;29(15):3648. doi: 10.3390/molecules29153648 (PMC11314621; doi:10.3390/molecules29153648)
Supplement: Supplementary file 1 [file molecules-29-03648-s001.zip]

Archive with 1 entries (1 files):
- molecules-3098138-SI.pdf
